# Supplementary material for: Holmium dodeca­iodidoiron-octa­hedro-hexa­holmium, {FeHo6}I12Ho
Source: Acta Crystallogr Sect E Struct Rep Online. 2009 Jan 23;65(Pt 2):i9. doi: 10.1107/S1600536809001640 (PMC2968305; doi:10.1107/S1600536809001640)
Supplement: Supplementary file 1 [file e-65-000i9-sup1.cif]

##############################################################################
###                                                                        ###
###        Electronic paper (Acta Crystallographica Section E)             ###
###                                                                        ###
##############################################################################
#                                                                            #
# This CIF contains the data in a paper accepted for publication in Acta     #
# Crystallographica Section E. It conforms to the requirements of Notes      #
# for Authors for Section E, and has been peer reviewed under the auspices   #
# of the IUCr Commission on Journals.                                        #
#                                                                            #
# Full details of the Crystallographic Information File format               #
# are given in the paper "The Crystallographic Information File (CIF):       #
# a New Standard Archive File for Crystallography" by S. R. Hall, F. H.      #
# Allen and I. D. Brown [Acta Cryst. (1991), A47, 655-685].                  #
#                                                                            #
# The current version of the core CIF dictionary is obtainable from          #
# ftp://ftp.iucr.org/pub/cif_core.dic. The current version number is 2.4.    #
#                                                                            #
# Software is freely available for graphical display of the structure(s) in  #
# this CIF.  For information consult the CIF home page http://www.iucr.org/  #
# cif/home.html                                                              #
#                                                                            #
# This file may be used for bona fide research purposes within the           #
# scientific community so long as proper attribution is given to the journal # 
# article from which it was obtained.                                        #
#                                                                            #
##############################################################################
                                             
data_I
_audit_creation_method     SHELXL-97
_chemical_name_systematic
;
Iron heptadysprosium dodecaiodide
;
_chemical_name_common     ?
_chemical_formula_moiety     'Fe Ho7 I12'
_chemical_formula_sum     'Fe Ho7 I12'
_chemical_formula_structural     '(Fe Ho6) I12 Ho'
_chemical_formula_iupac     'Fe Ho7 I12'
_chemical_formula_weight     2733.16
_chemical_melting_point     ?
_symmetry_cell_setting     trigonal
_symmetry_space_group_name_H-M     'R -3'
_symmetry_space_group_name_Hall     '-R 3'
loop_
    _symmetry_equiv_pos_as_xyz
    'x, y, z'
    '-y, x-y, z'
    '-x+y, -x, z'
    'x+2/3, y+1/3, z+1/3'
    '-y+2/3, x-y+1/3, z+1/3'
    '-x+y+2/3, -x+1/3, z+1/3'
    'x+1/3, y+2/3, z+2/3'
    '-y+1/3, x-y+2/3, z+2/3'
    '-x+y+1/3, -x+2/3, z+2/3'
    '-x, -y, -z'
    'y, -x+y, -z'
    'x-y, x, -z'
    '-x+2/3, -y+1/3, -z+1/3'
    'y+2/3, -x+y+1/3, -z+1/3'
    'x-y+2/3, x+1/3, -z+1/3'
    '-x+1/3, -y+2/3, -z+2/3'
    'y+1/3, -x+y+2/3, -z+2/3'
    'x-y+1/3, x+2/3, -z+2/3'
_cell_length_a     15.2973(17)
_cell_length_b     15.2973(17)
_cell_length_c     10.6252(16)
_cell_angle_alpha     90.00
_cell_angle_beta     90.00
_cell_angle_gamma     120.00
_cell_volume     2153.3(5)
_cell_formula_units_Z     3
_cell_measurement_reflns_used     1775
_cell_measurement_theta_min     1.90
_cell_measurement_theta_max     28.15
_cell_measurement_temperature     293(2)
_exptl_crystal_description     cubic
_exptl_crystal_colour     black
_exptl_crystal_size_max     0.2
_exptl_crystal_size_mid     0.2
_exptl_crystal_size_min     0.2
_exptl_crystal_density_diffrn     6.323
_exptl_crystal_density_meas     ?
_exptl_crystal_density_method     'not measured'
_exptl_crystal_F_000     3393
_exptl_absorpt_coefficient_mu     32.428
_exptl_absorpt_correction_type     numerical
_exptl_absorpt_process_details
;
[X-RED (Stoe & Cie, 2001) and X-SHAPE (Stoe & Cie, 1999)]
;
_exptl_absorpt_correction_T_min     0.0274
_exptl_absorpt_correction_T_max     0.0710
_exptl_special_details
;
;
_diffrn_ambient_temperature     293(2)
_diffrn_radiation_type     MoK\a
_diffrn_radiation_wavelength     0.71073
_diffrn_radiation_source     'fine-focus sealed tube'
_diffrn_radiation_monochromator     graphite
_diffrn_measurement_device_type     'Stoe IPDS-II'
_diffrn_measurement_method     \w
_diffrn_detector_area_resol_mean     ?
_diffrn_reflns_number     6920
_diffrn_reflns_av_R_equivalents     0.1147
_diffrn_reflns_av_sigmaI/netI     0.0670
_diffrn_reflns_theta_min     2.46
_diffrn_reflns_theta_max     28.13
_diffrn_reflns_theta_full     28.13
_diffrn_measured_fraction_theta_max     0.990
_diffrn_measured_fraction_theta_full     0.990
_diffrn_reflns_limit_h_min     -20
_diffrn_reflns_limit_h_max     19
_diffrn_reflns_limit_k_min     -19
_diffrn_reflns_limit_k_max     20
_diffrn_reflns_limit_l_min     -14
_diffrn_reflns_limit_l_max     14
_diffrn_standards_number     0
_diffrn_standards_interval_count     .
_diffrn_standards_interval_time     .
_diffrn_standards_decay_%     ?
_refine_special_details
;
Refinement of <i>F</i>^2^ against ALL reflections. The weighted <i>R</i>-factor
<i>wR</i> and goodness of fit <i>S</i> are based on <i>F</i>^2^, conventional
<i>R</i>-factors <i>R</i> are based on <i>F</i>, with <i>F</i> set to zero for
negative <i>F</i>^2^. The threshold expression of <i>F</i>^2^ >
\s(<i>F</i>^2^) is used only for calculating <i>R</i>-factors(gt) <i>etc</i>.
and is not relevant to the choice of reflections for refinement.
<i>R</i>-factors based on <i>F</i>^2^ are statistically about twice as large
as those based on <i>F</i>, and <i>R</i>- factors based on ALL data will be
even larger.
;
_reflns_number_total     1166
_reflns_number_gt     861
_reflns_threshold_expression     I>2\s(I)
_refine_ls_structure_factor_coef     Fsqd
_refine_ls_matrix_type     full
_refine_ls_R_factor_all     0.0595
_refine_ls_R_factor_gt     0.0388
_refine_ls_wR_factor_gt     0.0902
_refine_ls_wR_factor_ref     0.0960
_refine_ls_goodness_of_fit_ref     0.966
_refine_ls_restrained_S_all     0.966
_refine_ls_number_reflns     1166
_refine_ls_number_parameters     32
_refine_ls_number_restraints     0
_refine_ls_hydrogen_treatment     ?
_refine_ls_weighting_scheme     calc
_refine_ls_weighting_details
                       'w=1/[\s^2^(Fo^2^)+(0.047P)^2^] where P=(Fo^2^+2Fc^2^)/3'
_atom_sites_solution_hydrogens     ?
_atom_sites_solution_primary     direct
_atom_sites_solution_secondary     difmap
_refine_ls_shift/su_max     0.001
_refine_ls_shift/su_mean     0.000
_refine_diff_density_max     2.360
_refine_diff_density_min     -2.440
_refine_ls_extinction_method     'SHELXL97 (Sheldrick, 2008)'
_refine_ls_extinction_coef     0.00035(3)
_refine_ls_extinction_expression
                                  'Fc^*^=kFc[1+0.001xFc^2^\l^3^/sin(2\q)]^-1/4^'
loop_
    _atom_type_symbol
    _atom_type_description
    _atom_type_scat_dispersion_real
    _atom_type_scat_dispersion_imag
    _atom_type_scat_source
    'Fe' 'Fe' 0.3463 0.8444
                         'International Tables Vol C Tables 4.2.6.8 and 6.1.1.4'
    'I' 'I' -0.4742 1.8119
                         'International Tables Vol C Tables 4.2.6.8 and 6.1.1.4'
    'Ho' 'Ho' -0.2175 4.6783
                         'International Tables Vol C Tables 4.2.6.8 and 6.1.1.4'
_computing_data_collection     'X-AREA (Stoe & Cie, 2001)'
_computing_cell_refinement     'X-AREA (Stoe & Cie, 2001)'
_computing_data_reduction     'X-AREA (Stoe & Cie, 2001)'
_computing_structure_solution     'SHELXS97 (Sheldrick, 2008)'
_computing_structure_refinement     'SHELXL97 (Sheldrick, 2008)'
_computing_molecular_graphics     'DIAMOND (Brandenburg, 2005)'
_computing_publication_material     'SHELXL97 (Sheldrick, 2008)'
loop_
    _atom_site_type_symbol
    _atom_site_label
    _atom_site_fract_x
    _atom_site_fract_y
    _atom_site_fract_z
    _atom_site_U_iso_or_equiv
    _atom_site_adp_type
    _atom_site_calc_flag
    _atom_site_refinement_flags
    _atom_site_occupancy
    _atom_site_disorder_assembly
    _atom_site_disorder_group
    Ho Ho1 1.15739(5) 0.04355(5) 0.63807(6) 0.0153(2) Uani d . 1 . .
    Ho Ho2 1.0000 0.0000 1.0000 0.0213(4) Uani d S 1 . .
    I I1 1.05135(6) -0.13025(7) 0.83941(7) 0.0190(2) Uani d . 1 . .
    I I2 1.31674(7) 0.23705(7) 0.50663(8) 0.0242(3) Uani d . 1 . .
    Fe Fe1 1.0000 0.0000 0.5000 0.0132(9) Uiso d S 1 . .
loop_
    _atom_site_aniso_label
    _atom_site_aniso_U_11
    _atom_site_aniso_U_22
    _atom_site_aniso_U_33
    _atom_site_aniso_U_12
    _atom_site_aniso_U_13
    _atom_site_aniso_U_23
    Ho1 0.0155(3) 0.0161(3) 0.0147(3) 0.0083(3) -0.0004(2) -0.0002(2)
    Ho2 0.0223(5) 0.0223(5) 0.0194(7) 0.0111(3) 0.000 0.000
    I1 0.0202(5) 0.0195(5) 0.0183(4) 0.0106(4) -0.0006(3) 0.0010(3)
    I2 0.0167(5) 0.0233(5) 0.0260(5) 0.0050(4) -0.0030(3) 0.0060(3)
_geom_special_details
;
All e.s.d.'s (except the e.s.d. in the dihedral angle between two l.s. planes)
are estimated using the full covariance matrix. The cell e.s.d.'s are taken
into account individually in the estimation of e.s.d.'s in distances, angles
and torsion angles; correlations between e.s.d.'s in cell parameters are only
used when they are defined by crystal symmetry. An approximate (isotropic)
treatment of cell e.s.d.'s is used for estimating e.s.d.'s involving l.s.
planes.
;
loop_
    _geom_bond_atom_site_label_1
    _geom_bond_atom_site_label_2
    _geom_bond_site_symmetry_2
    _geom_bond_distance
    _geom_bond_publ_flag
    Ho1 Fe1 . 2.6056(7) no
    Ho1 I2 . 3.0722(11) no
    Ho1 I2 11_666 3.1144(11) no
    Ho1 I1 . 3.1565(11) no
    Ho1 I1 2_645 3.1758(11) no
    Ho1 I2 13_756 3.3116(11) no
    Ho1 Ho1 11_666 3.6394(11) no
    Ho1 Ho1 12_546 3.6394(11) no
    Ho1 Ho1 3_765 3.7297(12) no
    Ho1 Ho1 2_645 3.7297(12) no
    Ho2 I1 3_765 3.0106(9) no
    Ho2 I1 12_547 3.0106(9) no
    Ho2 I1 10_757 3.0106(9) no
    Ho2 I1 . 3.0106(9) no
    Ho2 I1 2_645 3.0106(9) no
    Ho2 I1 11_667 3.0106(9) no
    I1 Ho1 3_765 3.1758(11) no
    I2 Ho1 12_546 3.1144(11) no
    I2 Ho1 13_756 3.3116(11) no
    Fe1 Ho1 10_756 2.6056(7) no
    Fe1 Ho1 12_546 2.6056(7) no
    Fe1 Ho1 2_645 2.6056(7) no
    Fe1 Ho1 11_666 2.6056(7) no
    Fe1 Ho1 3_765 2.6056(7) no
loop_
    _geom_angle_atom_site_label_1
    _geom_angle_atom_site_label_2
    _geom_angle_atom_site_label_3
    _geom_angle_site_symmetry_1
    _geom_angle_site_symmetry_3
    _geom_angle
    _geom_angle_publ_flag
    Fe1 Ho1 I2 . . 100.19(3) no
    Fe1 Ho1 I2 . 11_666 99.12(3) no
    I2 Ho1 I2 . 11_666 89.813(17) no
    Fe1 Ho1 I1 . . 98.41(3) no
    I2 Ho1 I1 . . 161.02(3) no
    I2 Ho1 I1 11_666 . 90.95(3) no
    Fe1 Ho1 I1 . 2_645 97.93(3) no
    I2 Ho1 I1 . 2_645 88.28(3) no
    I2 Ho1 I1 11_666 2_645 162.91(3) no
    I1 Ho1 I1 . 2_645 85.44(4) no
    Fe1 Ho1 I2 . 13_756 177.02(3) no
    I2 Ho1 I2 . 13_756 81.94(3) no
    I2 Ho1 I2 11_666 13_756 82.92(3) no
    I1 Ho1 I2 . 13_756 79.33(3) no
    I1 Ho1 I2 2_645 13_756 80.00(3) no
    Fe1 Ho1 Ho1 . 11_666 45.702(10) no
    I2 Ho1 Ho1 . 11_666 99.07(3) no
    I2 Ho1 Ho1 11_666 11_666 53.43(2) no
    I1 Ho1 Ho1 . 11_666 96.59(2) no
    I1 Ho1 Ho1 2_645 11_666 143.57(2) no
    I2 Ho1 Ho1 13_756 11_666 136.24(3) no
    Fe1 Ho1 Ho1 . 12_546 45.702(10) no
    I2 Ho1 Ho1 . 12_546 54.50(2) no
    I2 Ho1 Ho1 11_666 12_546 96.45(3) no
    I1 Ho1 Ho1 . 12_546 144.05(2) no
    I1 Ho1 Ho1 2_645 12_546 96.25(2) no
    I2 Ho1 Ho1 13_756 12_546 136.44(2) no
    Ho1 Ho1 Ho1 11_666 12_546 61.65(2) no
    Fe1 Ho1 Ho1 . 3_765 44.298(10) no
    I2 Ho1 Ho1 . 3_765 144.47(2) no
    I2 Ho1 Ho1 11_666 3_765 96.42(3) no
    I1 Ho1 Ho1 . 3_765 54.16(2) no
    I1 Ho1 Ho1 2_645 3_765 94.97(2) no
    I2 Ho1 Ho1 13_756 3_765 133.49(2) no
    Ho1 Ho1 Ho1 11_666 3_765 59.176(12) no
    Ho1 Ho1 Ho1 12_546 3_765 90.0 no
    Fe1 Ho1 Ho1 . 2_645 44.298(10) no
    I2 Ho1 Ho1 . 2_645 95.36(3) no
    I2 Ho1 Ho1 11_666 2_645 143.40(2) no
    I1 Ho1 Ho1 . 2_645 95.30(2) no
    I1 Ho1 Ho1 2_645 2_645 53.68(2) no
    I2 Ho1 Ho1 13_756 2_645 133.68(2) no
    Ho1 Ho1 Ho1 11_666 2_645 90.0 no
    Ho1 Ho1 Ho1 12_546 2_645 59.176(12) no
    Ho1 Ho1 Ho1 3_765 2_645 60.0 no
    I1 Ho2 I1 3_765 12_547 180.0 no
    I1 Ho2 I1 3_765 10_757 88.96(2) no
    I1 Ho2 I1 12_547 10_757 91.04(2) no
    I1 Ho2 I1 3_765 . 91.04(2) no
    I1 Ho2 I1 12_547 . 88.96(2) no
    I1 Ho2 I1 10_757 . 180.0 no
    I1 Ho2 I1 3_765 2_645 91.04(2) no
    I1 Ho2 I1 12_547 2_645 88.96(2) no
    I1 Ho2 I1 10_757 2_645 88.96(2) no
    I1 Ho2 I1 . 2_645 91.04(2) no
    I1 Ho2 I1 3_765 11_667 88.96(2) no
    I1 Ho2 I1 12_547 11_667 91.04(2) no
    I1 Ho2 I1 10_757 11_667 91.04(2) no
    I1 Ho2 I1 . 11_667 88.96(2) no
    I1 Ho2 I1 2_645 11_667 180.00(3) no
    Ho2 I1 Ho1 . . 91.20(3) no
    Ho2 I1 Ho1 . 3_765 90.83(3) no
    Ho1 I1 Ho1 . 3_765 72.17(3) no
    Ho1 I2 Ho1 . 12_546 72.07(3) no
    Ho1 I2 Ho1 . 13_756 98.06(3) no
    Ho1 I2 Ho1 12_546 13_756 170.08(3) no
    Ho1 Fe1 Ho1 10_756 . 180.00(2) no
    Ho1 Fe1 Ho1 10_756 12_546 91.403(19) no
    Ho1 Fe1 Ho1 . 12_546 88.597(19) no
    Ho1 Fe1 Ho1 10_756 2_645 88.597(19) no
    Ho1 Fe1 Ho1 . 2_645 91.403(19) no
    Ho1 Fe1 Ho1 12_546 2_645 88.597(19) no
    Ho1 Fe1 Ho1 10_756 11_666 91.403(19) no
    Ho1 Fe1 Ho1 . 11_666 88.597(19) no
    Ho1 Fe1 Ho1 12_546 11_666 91.403(19) no
    Ho1 Fe1 Ho1 2_645 11_666 180.0 no
    Ho1 Fe1 Ho1 10_756 3_765 88.597(19) no
    Ho1 Fe1 Ho1 . 3_765 91.403(19) no
    Ho1 Fe1 Ho1 12_546 3_765 180.00(3) no
    Ho1 Fe1 Ho1 2_645 3_765 91.404(19) no
    Ho1 Fe1 Ho1 11_666 3_765 88.597(19) no
data_global
_journal_date_recd_electronic     2009-01-06
_journal_date_accepted     2009-01-13
_journal_name_full     'Acta Crystallographica, Section E'
_journal_year     2009
_journal_volume     65
_journal_issue      2
_journal_page_first     i9
_journal_page_last     i9
_journal_paper_category     QI
_journal_coeditor_code     WM2215
_publ_contact_author_name     'Prof. Dr. Gerd Meyer'
_publ_contact_author_address
;
        Institut f\"ur Anorganische Chemie
        Universit\"at zu K\"oln
        Greinstrasse 6
        D-50939 K\"oln
        Germany
;
_publ_contact_author_email     'gerd.meyer@uni-koeln.de'
_publ_contact_author_fax     '+49 221 470 5083'
_publ_contact_author_phone     '+49 221 470 3262'
_publ_section_title
;
Holmium dodecaiodidoiron-<i>octahedro</i>-hexaholmium, {FeHo~6~}I~12~Ho
;
loop_
    _publ_author_name
    _publ_author_address
    'Daub, Kathrin'
;
Institut f\"ur Anorganische Chemie
Universit\"at zu K\"oln
Greinstrasse 6
D-50939 K\"oln
Germany
;
    'Meyer, Gerd'
;
Institut f\"ur Anorganische Chemie
Universit\"at zu K\"oln
Greinstrasse 6
D-50939 K\"oln
Germany
;
