# Supplementary material for: Holmium dodeca­iodidoiron-octa­hedro-hexa­holmium, {FeHo6}I12Ho
Source: Acta Crystallogr Sect E Struct Rep Online. 2009 Jan 23;65(Pt 2):i9. doi: 10.1107/S1600536809001640 (PMC2968305; doi:10.1107/S1600536809001640)
Supplement: Supplementary file 2 [file e-65-000i9-Isup2.hkl]

#
# h,k,l, Fc-squared, Fo-squared, sigma(Fo-squared) and status flag
#
data_I
_shelx_title '    kd73-1 in R -3'
_shelx_refln_list_code          4
_shelx_F_calc_maximum     2622.35
_exptl_crystal_F_000      3393.00
_reflns_d_resolution_high  0.7537
 
loop_
 _symmetry_equiv_pos_as_xyz
 'x, y, z'
 '-y, x-y, z'
 '-x+y, -x, z'
 'x+2/3, y+1/3, z+1/3'
 '-y+2/3, x-y+1/3, z+1/3'
 '-x+y+2/3, -x+1/3, z+1/3'
 'x+1/3, y+2/3, z+2/3'
 '-y+1/3, x-y+2/3, z+2/3'
 '-x+y+1/3, -x+2/3, z+2/3'
 '-x, -y, -z'
 'y, -x+y, -z'
 'x-y, x, -z'
 '-x+2/3, -y+1/3, -z+1/3'
 'y+2/3, -x+y+1/3, -z+1/3'
 'x-y+2/3, x+1/3, -z+1/3'
 '-x+1/3, -y+2/3, -z+2/3'
 'y+1/3, -x+y+2/3, -z+2/3'
 'x-y+1/3, x+2/3, -z+2/3'
 
_cell_length_a    15.2973
_cell_length_b    15.2973
_cell_length_c    10.6252
_cell_angle_alpha  90.000
_cell_angle_beta   90.000
_cell_angle_gamma 120.000
 
_shelx_F_squared_multiplier     1.000
 
loop_
 _refln_index_h
 _refln_index_k
 _refln_index_l
 _refln_F_squared_calc
 _refln_F_squared_meas
 _refln_F_squared_sigma
 _refln_observed_status
  -1   2   0   257099.75   225978.05   5616.93 o
   0   3   0    27901.58    17296.60   3612.04 o
  -2   4   0    87680.59    78287.03   3112.40 o
  -4   5   0   218944.81   207623.14   5570.65 o
  -1   5   0     5263.07     4650.06   3241.38 o
  -3   6   0     3775.21     5821.43   3109.66 o
   0   6   0    75295.59    70391.18   2893.39 o
  -5   7   0     7158.33     8426.39   2080.46 o
  -2   7   0  4884410.00  4896539.00 228693.33 o
  -7   8   0    35881.11    35129.92   2131.41 o
  -4   8   0   102564.40    96922.36   3378.12 o
  -1   8   0   335097.25   310120.31  12663.72 o
  -6   9   0   132682.70   127801.13   3908.20 o
  -3   9   0   398139.84   357117.03  14633.11 o
   0   9   0      330.83      692.23   2238.63 o
  -8  10   0    10877.97    11346.37   2349.46 o
  -5  10   0    14673.13    12667.36   2453.23 o
  -2  10   0    27886.05    26562.93   2064.25 o
 -10  11   0      816.54     1469.97   3587.23 o
  -7  11   0       48.08     -149.46   2908.95 o
  -4  11   0     4999.90     4573.62   2469.76 o
  -1  11   0   158159.48   162831.47   9327.28 o
  -9  12   0  1556067.38  1604728.75 156097.94 o
  -6  12   0   128180.43   127673.36   5965.12 o
  -3  12   0     2408.06     4290.21   2552.62 o
   0  12   0       62.94    -1934.69   3337.46 o
 -11  13   0   104993.25   110892.73  11764.69 o
  -8  13   0    53849.23    53428.20   4409.73 o
  -5  13   0    14431.65    14941.18   3306.73 o
  -2  13   0      882.76     4131.59   2731.71 o
 -13  14   0    16778.75    16733.54   4077.42 o
 -10  14   0   274986.22   283143.03  25658.10 o
  -7  14   0      757.91     3872.09   2627.28 o
  -4  14   0   937595.88  1000619.50  65446.43 o
  -1  14   0    30397.14    36572.77   5694.35 o
 -12  15   0    85868.72    99873.38  14723.83 o
  -9  15   0     5156.06     7232.65   3954.93 o
  -6  15   0     3417.69     5472.37   3585.78 o
  -3  15   0   113269.01   133247.27  11517.00 o
   0  15   0     9122.83     8723.49   4134.19 o
 -14  16   0      170.35     1117.39   4274.08 o
 -11  16   0    20850.41    21867.74   4248.01 o
  -8  16   0    70937.29    83894.36   8292.60 o
  -5  16   0   180971.63   198213.52  14215.85 o
  -2  16   0     6734.95     5872.10   5286.53 o
 -16  17   0   224237.69   270445.25  38892.23 o
 -13  17   0    52511.26    61784.32   9956.73 o
 -10  17   0     1600.26     -164.52   4432.05 o
  -7  17   0    21459.98    27272.60   4274.51 o
  -4  17   0    77913.88   104195.30   9181.16 o
  -1  17   0     5722.76     2649.12   5686.08 o
 -15  18   0      205.26     2872.99   5119.00 o
 -12  18   0     7098.56     7408.08   5475.82 o
  -9  18   0     1975.32     1476.69   4751.54 o
  -6  18   0     8622.84     7784.26   4932.70 o
  -3  18   0    37418.26    34796.90   5408.79 o
 -14  19   0     1640.26     7984.60   6862.46 o
 -11  19   0   226138.52   289189.34  33101.99 o
  -8  19   0    41475.18    44752.14   5374.06 o
  -5  19   0     1520.99     7880.31   5241.60 o
 -10  20   0     8264.61    11773.79   6204.26 o
  -1   1   1    80827.63    78852.62   5488.80 o
  -3   2   1   136678.33   128968.24   4611.86 o
   0   2   1    83660.01    79648.48   4021.01 o
  -5   3   1   447200.06   458214.78  10467.66 o
  -2   3   1    16144.57    14687.10   3011.52 o
   1   3   1   261637.66   243396.05   6188.97 o
  -7   4   1       75.90     2090.65   2349.86 o
  -4   4   1     2144.80     1633.09   2830.11 o
  -1   4   1   271773.81   241243.33   4846.52 o
   2   4   1   689578.44   645763.19   8508.02 o
  -9   5   1    32365.45    35542.46   2305.44 o
  -6   5   1    40842.12    45460.81   3046.74 o
  -3   5   1       89.80      755.46   3670.29 o
   0   5   1   600447.69   564745.13  17549.22 o
   3   5   1        2.24      381.27   2297.04 o
 -11   6   1   203050.44   200975.27   4651.56 o
  -8   6   1    42458.41    44028.50   2486.73 o
  -5   6   1     1832.95     4379.27   3150.38 o
  -2   6   1    17871.21    17272.23   2554.08 o
   1   6   1     7609.27     8421.75   2283.30 o
   4   6   1     2694.69     2646.34   2440.06 o
 -13   7   1   506784.53   542976.50  22279.67 o
 -10   7   1     1570.30     2032.26   2149.10 o
  -7   7   1    48336.25    48771.28   2915.12 o
  -4   7   1     7768.03    12021.09   2405.30 o
  -1   7   1    22089.04    22352.00   2669.20 o
   2   7   1     2148.38     1244.39   2315.67 o
   5   7   1   186933.48   196951.38   6662.99 o
 -15   8   1    37598.06    39920.81   3029.02 o
 -12   8   1   264743.09   266982.34  13200.73 o
  -9   8   1    28489.08    30691.89   2526.00 o
  -6   8   1   203467.48   197097.27   8453.08 o
  -3   8   1    19019.52    19211.56   2424.99 o
   0   8   1    13174.60    14002.61   2465.09 o
   3   8   1    27719.85    27787.94   3552.04 o
   6   8   1     6348.37     8812.18   2396.36 o
 -17   9   1     8646.77    12478.47   3827.61 o
 -14   9   1    65875.19    67231.05   3040.20 o
 -11   9   1     8843.68     8520.53   2855.69 o
  -8   9   1   424162.09   412546.44  23705.65 o
  -5   9   1   175182.47   160242.28   4078.24 o
  -2   9   1    29048.11    30262.77   2288.25 o
   1   9   1    44007.44    43145.89   3498.32 o
   4   9   1     2200.33     2303.38   2962.95 o
   7   9   1     6273.78     8069.80   3114.88 o
 -19  10   1    19699.70    20899.46   4945.09 o
 -16  10   1    34375.62    38494.37   3297.66 o
 -13  10   1     3835.80     3021.78   2536.85 o
 -10  10   1    12271.41    12129.79   2684.17 o
  -7  10   1   697711.44   680171.88  38050.73 o
  -4  10   1    36779.90    35941.77   2522.63 o
  -1  10   1   207522.17   210312.02  13770.40 o
   2  10   1     7654.20     6371.75   3341.96 o
   5  10   1    48614.51    54022.05   4064.22 o
   8  10   1    14050.76    14222.42   4324.09 o
 -18  11   1   132217.66   138582.63  16400.76 o
 -15  11   1     1544.63     3227.55   2888.06 o
 -12  11   1    15685.29    14421.05   2814.67 o
  -9  11   1    28374.92    26598.25   2659.80 o
  -6  11   1    46575.41    45634.20   2716.18 o
  -3  11   1    63522.21    57971.95   3179.55 o
   0  11   1   386581.13   386747.94  22043.47 o
   3  11   1    73205.40    85519.29   5687.99 o
   6  11   1    14091.08    16404.65   4783.43 o
   9  11   1      416.04    -3375.30   7087.55 o
 -20  12   1   139302.88    69773.60  11212.37 o
 -17  12   1    41229.21    41333.93   4636.03 o
 -14  12   1     6669.03     8122.17   3297.21 o
 -11  12   1    24956.38    24627.83   2501.09 o
  -8  12   1     2158.41     2944.33   3131.67 o
  -5  12   1     4006.35     2723.32   2461.71 o
  -2  12   1   464600.28   472270.69  31631.85 o
   1  12   1     1449.87     2287.54   3004.15 o
   4  12   1   167551.70   187792.52  23546.18 o
   7  12   1    33737.61    28069.03   9115.05 o
 -19  13   1    47413.24    34439.30   9003.20 o
 -16  13   1    20598.12    18523.05   4512.46 o
 -13  13   1   156583.16   171771.58  16137.18 o
 -10  13   1     3898.75     5818.56   2550.62 o
  -7  13   1    21140.14    22020.18   2715.37 o
  -4  13   1      463.64     -381.40   2629.93 o
  -1  13   1    80835.21    89890.88   5814.02 o
   2  13   1      370.35     1997.29   4241.06 o
   5  13   1   197331.84   234336.53  36339.17 o
 -18  14   1     2458.75      723.33   4960.93 o
 -15  14   1   184297.31   194710.14  34838.63 o
 -12  14   1       17.96     2781.33   2964.93 o
  -9  14   1    13133.17    14324.71   3565.23 o
  -6  14   1     7252.88    10082.72   2488.48 o
  -3  14   1    10013.60    10911.03   3433.78 o
   0  14   1     9403.65    12154.67   3424.99 o
   3  14   1   100022.41   121561.27  15150.65 o
 -17  15   1    30545.56    32558.28   5319.30 o
 -14  15   1   246106.53   294370.88  35999.66 o
 -11  15   1    65289.74    74100.41  12536.35 o
  -8  15   1   161056.38   180857.70  14152.93 o
  -5  15   1       87.97     2126.42   3099.01 o
  -2  15   1    23720.16    24706.87   3985.39 o
   1  15   1    13285.81    10827.38   4202.63 o
   4  15   1    45677.86    22496.32   7016.02 o
 -16  16   1    84368.56    89312.16   8825.71 o
 -13  16   1    18589.87    21186.51   4610.50 o
 -10  16   1    62246.97    79547.36   6702.41 o
  -7  16   1    60291.45    71350.00   6094.53 o
  -4  16   1    59141.67    76839.60   7631.51 o
  -1  16   1     2139.33     2336.81   4458.85 o
   2  16   1     6182.92     3454.30   6041.48 o
 -15  17   1    15161.73    16613.00   4866.71 o
 -12  17   1     7699.99     5628.35   4652.91 o
  -9  17   1   313306.56   379169.31  34709.22 o
  -6  17   1    21587.04    24758.65   4256.64 o
  -3  17   1   141130.94   170308.56  12287.14 o
   0  17   1     5049.34     1952.11   6221.67 o
 -17  18   1     4096.93     2124.79   9348.21 o
 -14  18   1    14941.57    18990.25   4891.74 o
 -11  18   1    23901.66    29042.86   6005.61 o
  -8  18   1    68554.06    80860.41   8301.53 o
  -5  18   1      613.08     1204.59   4574.55 o
  -2  18   1    83590.55    76320.67  10115.44 o
 -13  19   1    16288.50    14909.85   5256.61 o
 -10  19   1    44489.70    52819.75   9458.01 o
  -7  19   1     5906.29     6156.33   5281.67 o
  -4  19   1   125454.13   110298.30  10206.82 o
 -12  20   1     3106.17     3535.57   8022.26 o
  -9  20   1     6091.25     7451.87   6067.22 o
   0   1   2     3608.96     5598.82   2981.99 o
  -2   2   2   124685.71   104191.61   9458.23 o
   1   2   2   116945.66   116107.69   4758.41 o
  -4   3   2    23271.78    24122.72   4447.20 o
  -1   3   2    46269.30    41023.39   3540.26 o
   2   3   2   435871.69   440463.66   7243.78 o
  -6   4   2     3804.45     4748.76   2454.65 o
  -3   4   2  6876727.00  7772621.50 178593.73 o
   0   4   2   287255.69   304840.84   6091.58 o
   3   4   2    12981.98    12677.17   2198.84 o
  -8   5   2    10821.53     9586.88   2358.79 o
  -5   5   2   350117.53   346930.19  13750.43 o
  -2   5   2   259054.28   250810.00   6408.40 o
   1   5   2    29863.36    30916.05   2511.53 o
   4   5   2   135755.83   130538.13   3118.77 o
 -10   6   2      809.26       43.12   2164.76 o
  -7   6   2     1833.37     2113.85   2747.37 o
  -4   6   2   284542.75   250052.19   9911.20 o
  -1   6   2      545.05      959.57   2341.62 o
   2   6   2  3475856.00  3422429.75  25985.38 o
   5   6   2     6925.74     6741.71   3087.01 o
 -12   7   2   280565.25   289105.66   9570.89 o
  -9   7   2    12917.76    14009.00   2452.60 o
  -6   7   2     1037.40     2533.14   3057.13 o
  -3   7   2    16248.33    15609.80   2952.98 o
   0   7   2    56388.91    54639.92   2657.34 o
   3   7   2   395684.56   368264.69  10043.11 o
   6   7   2    30574.17    31467.69   2837.92 o
 -14   8   2     9237.35    12260.54   3180.04 o
 -11   8   2      955.37      219.77   3004.58 o
  -8   8   2     1344.70     2459.41   3207.14 o
  -5   8   2    50686.44    49588.77   3675.55 o
  -2   8   2    25571.79    24741.08   2298.10 o
   1   8   2   138663.89   129422.01   6084.78 o
   4   8   2     8514.37     5642.64   3220.86 o
   7   8   2   699298.50   747812.63  42261.36 o
 -16   9   2    43345.80    47664.05   4223.57 o
 -13   9   2     4105.93     3746.85   2528.62 o
 -10   9   2  2050313.50  2114059.50  62619.29 o
  -7   9   2   428248.94   419231.38  11744.12 o
  -4   9   2     5850.48     6821.42   2249.91 o
  -1   9   2     1183.03     2646.19   2016.22 o
   2   9   2    66685.00    69453.31   3960.27 o
   5   9   2      962.63     6010.98   3373.88 o
   8   9   2   184376.67   194223.47  18170.44 o
 -18  10   2    19820.10    16729.92   3588.40 o
 -15  10   2    19078.74    17683.89   3337.91 o
 -12  10   2   238097.25   244137.97   9621.27 o
  -9  10   2    14244.92    14013.94   3415.09 o
  -6  10   2    41196.78    38873.19   2816.11 o
  -3  10   2    19549.08    19823.26   2371.72 o
   0  10   2   101583.99   103588.00   6631.12 o
   3  10   2    24084.58    27796.94   3078.61 o
   6  10   2    16904.77    22044.08   3993.40 o
   9  10   2    28141.36    31210.04   4650.22 o
 -20  11   2      415.03     -801.42   9522.24 o
 -17  11   2     6536.08     7384.68   3380.49 o
 -14  11   2     2677.53     5976.61   2905.60 o
 -11  11   2   202703.52   200207.72  11566.73 o
  -8  11   2     5268.61     5200.88   2954.74 o
  -5  11   2  2028991.38  2024244.63  51709.51 o
  -2  11   2   160037.58   154839.67   8318.81 o
   1  11   2     1527.31     2553.76   3042.14 o
   4  11   2     3409.00     4909.26   3355.41 o
   7  11   2    43080.26    53115.63   8247.06 o
 -19  12   2    69073.71    68603.43   9030.76 o
 -16  12   2     1881.26     2442.70   3183.02 o
 -13  12   2    51858.57    52926.92   3369.31 o
 -10  12   2      345.36     1371.55   2858.27 o
  -7  12   2    67434.55    63145.67   3420.30 o
  -4  12   2   142897.78   138201.55   4641.97 o
  -1  12   2    76751.24    80879.63   5722.80 o
   2  12   2    18146.69    18937.14   3429.96 o
   5  12   2    57840.82    63173.90   6498.07 o
 -18  13   2      826.80      183.19   4198.41 o
 -15  13   2       45.51     -733.20   2861.43 o
 -12  13   2     8116.85    12557.30   3015.03 o
  -9  13   2    11952.30    11453.65   2668.86 o
  -6  13   2   238660.81   223731.09   8151.86 o
  -3  13   2       52.52     -406.19   2971.30 o
   0  13   2   681350.63   730046.44  46823.50 o
   3  13   2     8276.03     8611.21   3760.37 o
   6  13   2     7299.63     2786.37   5177.59 o
 -17  14   2   314239.88   313190.22  31914.19 o
 -14  14   2   156149.16   163748.48  16286.43 o
 -11  14   2     3701.61     2049.65   2805.64 o
  -8  14   2    42984.38    47896.13   4874.13 o
  -5  14   2    61362.52    69491.86   5407.56 o
  -2  14   2       80.59      547.22   3335.99 o
   1  14   2   146461.66   173392.80  16367.85 o
   4  14   2    21402.90    20062.84   5285.96 o
 -16  15   2     5851.56     2258.32   3817.82 o
 -13  15   2    16437.92    17466.39   3949.80 o
 -10  15   2     2066.32     2967.14   3006.03 o
  -7  15   2      898.93     5566.42   2811.34 o
  -4  15   2    20873.63    20967.29   3674.18 o
  -1  15   2    79667.58    90584.06   8319.26 o
   2  15   2    16236.03    20759.25   5552.09 o
 -18  16   2    38170.59    28061.32   6041.98 o
 -15  16   2     7433.91     4255.73   3541.54 o
 -12  16   2   510571.03   564033.81  43694.89 o
  -9  16   2   139318.98   163087.56  12238.36 o
  -6  16   2     2464.17     1997.30   3344.94 o
  -3  16   2    13426.03    18682.03   3599.14 o
   0  16   2    92749.80   117910.99  11005.51 o
 -17  17   2     8741.27     4011.19   5980.50 o
 -14  17   2    29477.31    23457.30   4849.11 o
 -11  17   2     5896.90     6228.20   3707.68 o
  -8  17   2    41085.45    49781.55   5658.53 o
  -5  17   2     4410.30     7816.73   3924.07 o
  -2  17   2     1628.90    -1502.09   4505.07 o
 -16  18   2     2820.50     4126.64   5706.97 o
 -13  18   2   101281.79   115594.85  12374.20 o
 -10  18   2    10060.68    12804.58   4952.02 o
  -7  18   2   296268.28   361960.75  37695.51 o
  -4  18   2    45369.16    47732.16   5937.76 o
 -15  19   2    65845.91    47151.01   7393.15 o
 -12  19   2     6019.63     5124.41   5000.93 o
  -9  19   2      184.66     3552.56   5082.41 o
  -6  19   2    31777.62    28796.37   6138.70 o
 -11  20   2    15715.31    -4865.90  10422.01 o
   0   0   3   332322.28   357099.66  11111.01 o
   1   1   3   313391.56   295379.84   8196.21 o
  -1   2   3   332433.84   327778.06   6226.62 o
   2   2   3    20396.17    20610.25   4601.20 o
  -3   3   3    56833.87    56065.36   4775.35 o
   0   3   3    25272.12    27813.71   4514.35 o
   3   3   3    77809.78    76832.90   3718.99 o
  -5   4   3      124.10      368.32   3112.83 o
  -2   4   3   119617.37   120450.54   4946.06 o
   1   4   3    79213.03    79727.42   3820.09 o
   4   4   3   197879.14   193260.97   5488.41 o
  -7   5   3   241197.16   235207.50   4675.26 o
  -4   5   3   161308.33   156004.27   4513.44 o
  -1   5   3    12391.58    12899.25   3756.97 o
   2   5   3    23656.45    25535.44   2860.13 o
   5   5   3       41.71     -235.65   2469.92 o
  -9   6   3   431428.66   393252.50   8641.99 o
  -6   6   3    22045.84    21058.88   3351.31 o
  -3   6   3       20.58      562.63   3542.66 o
   0   6   3   133844.63   133520.50   4198.38 o
   3   6   3    83353.49    80990.47   2507.58 o
   6   6   3    49008.68    47420.96   3180.64 o
 -11   7   3    48162.78    42135.96   2954.46 o
  -8   7   3   475398.94   448859.88  12349.29 o
  -5   7   3    22664.40    24125.40   3195.45 o
  -2   7   3   247070.69   234868.92   4761.82 o
   1   7   3    13603.15    16673.20   2741.16 o
   4   7   3    38727.85    37927.69   3244.18 o
   7   7   3      538.05     2710.55   2941.22 o
 -13   8   3     3791.69     3538.57   2484.88 o
 -10   8   3    13742.92    13622.83   3170.64 o
  -7   8   3    70894.76    64805.14   3923.90 o
  -4   8   3   199253.86   188842.63   4857.60 o
  -1   8   3   285876.81   263001.03  14306.67 o
   2   8   3   105526.14   108285.13   4272.39 o
   5   8   3   103036.86    99553.88   4339.03 o
   8   8   3     9568.64     8035.35   2983.36 o
 -15   9   3    54855.31    58396.72   3641.79 o
 -12   9   3    38966.46    36184.73   2701.99 o
  -9   9   3     4234.20     3250.53   3377.81 o
  -6   9   3    69650.55    69217.73   4478.67 o
  -3   9   3   577700.13   532334.00  14697.00 o
   0   9   3      471.01      947.91   2503.86 o
   3   9   3   229966.08   217358.02  12002.00 o
   6   9   3    24205.37    27269.23   3281.89 o
   9   9   3    84073.59    90371.63   9080.12 o
 -17  10   3     4476.49     5408.63   3678.86 o
 -14  10   3   161570.50   159608.69   3725.57 o
 -11  10   3    51994.57    48026.10   5780.29 o
  -8  10   3     2125.71     2427.27   3793.05 o
  -5  10   3     1336.49     3255.15   3568.70 o
  -2  10   3    66240.33    59225.31   4269.61 o
   1  10   3    15642.03    12987.75   2916.94 o
   4  10   3   267996.13   267794.81  18130.63 o
   7  10   3    70945.63    79286.79   8763.44 o
 -19  11   3     9208.47     8263.69   4252.37 o
 -16  11   3   184059.50   196936.39   7754.45 o
 -13  11   3    37088.61    40183.28   3402.58 o
 -10  11   3      133.15     2058.25   2823.65 o
  -7  11   3       40.60     2026.07   3861.44 o
  -4  11   3     5220.60     4622.85   3537.98 o
  -1  11   3    62991.43    58637.57   3777.09 o
   2  11   3   231479.81   245051.91  22590.44 o
   5  11   3    25231.20    31068.91   3936.00 o
   8  11   3   140924.03   141165.23  18104.23 o
 -18  12   3    53750.43    47222.04   6808.43 o
 -15  12   3   158024.63   144127.09  10865.00 o
 -12  12   3    73959.03    77880.53   3942.51 o
  -9  12   3   165399.94   157417.77   4027.71 o
  -6  12   3    27405.09    27791.94   3142.63 o
  -3  12   3     9391.14     6944.00   3041.40 o
   0  12   3       17.45     -243.48   3025.88 o
   3  12   3    31592.49    34942.05   3981.53 o
   6  12   3       38.76     1484.25   4453.39 o
 -17  13   3    68592.42    58784.70   4305.61 o
 -14  13   3    18676.72    18052.10   3003.60 o
 -11  13   3   128482.63   131606.78   8474.59 o
  -8  13   3    14827.82    13800.68   2888.11 o
  -5  13   3    80519.97    83165.30   3319.84 o
  -2  13   3    12841.08    12317.58   3344.02 o
   1  13   3      432.15      387.66   3245.41 o
   4  13   3    33270.69    32846.34   4234.27 o
 -19  14   3    12801.09     5923.41   6961.86 o
 -16  14   3     4682.31     2137.74   3372.94 o
 -13  14   3    44390.94    46733.68   2921.17 o
 -10  14   3   369027.56   379734.28  22706.49 o
  -7  14   3    73491.27    76452.64   3744.55 o
  -4  14   3   182201.44   185287.70   7897.87 o
  -1  14   3      802.57       54.79   3612.85 o
   2  14   3    40696.06    46654.88   4981.86 o
   5  14   3       36.14     7558.07   6769.02 o
 -18  15   3      392.19    -2036.04   5483.82 o
 -15  15   3       14.69     -204.59   3446.10 o
 -12  15   3    47505.21    46961.56   3348.52 o
  -9  15   3    53459.94    62145.62   4038.47 o
  -6  15   3    13423.39    15210.01   3595.86 o
  -3  15   3   102575.59   115708.18  11774.78 o
   0  15   3   110344.25   126946.79  12390.99 o
   3  15   3     3042.44    -1041.80   5255.73 o
 -17  16   3     1231.88     4399.17   5117.32 o
 -14  16   3     5323.31     4570.93   3884.13 o
 -11  16   3    15426.23    17232.82   3718.74 o
  -8  16   3    33151.34    37059.45   4182.34 o
  -5  16   3   262378.53   285922.69  17008.73 o
  -2  16   3     4051.10     5754.26   4087.26 o
   1  16   3   156063.56   160923.17  16270.48 o
 -16  17   3    72721.73    73094.45   7624.89 o
 -13  17   3      958.71      675.11   3729.73 o
 -10  17   3      367.39      511.88   3487.33 o
  -7  17   3     9731.45    11807.03   4759.22 o
  -4  17   3    72329.15    84995.96   9485.04 o
  -1  17   3     1493.38     2094.93   5063.18 o
 -15  18   3    12052.73    12426.91   5023.93 o
 -12  18   3    16346.13    14411.42   3938.46 o
  -9  18   3      245.43    -2738.72   5089.42 o
  -6  18   3    18155.04    16703.38   5300.67 o
  -3  18   3    28782.04    30090.19   5377.31 o
 -14  19   3    88265.34    56678.56   7398.66 o
 -11  19   3    81869.70    88392.59  12075.75 o
  -8  19   3      603.41     1603.28   6088.62 o
  -5  19   3     3407.40     4585.52  12437.78 o
  -1   1   4   452472.72   504181.88   7517.71 o
  -3   2   4   121259.91   117817.09   4407.59 o
   0   2   4     5942.92     8654.20   3941.36 o
  -5   3   4    84516.43    81660.70   4522.23 o
  -2   3   4    29729.64    30930.93   3890.49 o
   1   3   4  4502236.00  4812237.50  60059.37 o
  -7   4   4   100869.15   105280.75   3842.45 o
  -4   4   4    58873.74    60853.68   3696.69 o
  -1   4   4   219963.89   224330.13   5988.15 o
   2   4   4   311904.06   304344.88  11467.17 o
  -9   5   4    41002.07    42998.65   2832.99 o
  -6   5   4    47108.43    49825.91   3627.31 o
  -3   5   4    36746.73    37284.47   3764.58 o
   0   5   4    48821.48    52835.64   3762.95 o
   3   5   4    21980.20    22017.51   2817.52 o
 -11   6   4  1464895.50  1408589.88  35384.59 o
  -8   6   4   585536.50   568015.13  10802.88 o
  -5   6   4   102613.16    98305.85   3695.67 o
  -2   6   4    18291.35    17562.92   3374.97 o
   1   6   4    64346.46    63881.98   3556.46 o
   4   6   4    68913.57    71841.13   3962.18 o
 -13   7   4   215539.97   202633.86   6611.82 o
 -10   7   4      158.20      199.80   3163.12 o
  -7   7   4    19180.97    21279.23   3140.59 o
  -4   7   4     9145.63     8875.19   3041.80 o
  -1   7   4   249532.25   250473.05   6608.86 o
   2   7   4    12930.91    12656.58   3345.77 o
   5   7   4    10865.16    10198.71   2602.04 o
 -15   8   4    22920.42    26637.30   2991.86 o
 -12   8   4    77390.76    72484.50   3110.71 o
  -9   8   4      619.92      975.37   3243.84 o
  -6   8   4  2571194.75  2339428.00  78001.00 o
  -3   8   4   456582.78   429425.41   5707.81 o
   0   8   4     7776.55     9292.48   3191.56 o
   3   8   4     8326.04    11615.53   2385.41 o
   6   8   4    25942.54    30487.21   2726.76 o
 -17   9   4    22667.61    23228.94   4049.45 o
 -14   9   4     1624.43     3728.60   2926.20 o
 -11   9   4     7028.52     6482.97   3109.76 o
  -8   9   4   177237.63   170208.19   4758.04 o
  -5   9   4    75488.75    72636.37   3531.41 o
  -2   9   4   128690.98   129761.91   6379.58 o
   1   9   4    54008.89    55712.26   3555.30 o
   4   9   4   189592.56   192077.05   9863.63 o
   7   9   4       47.45     1063.84   4073.55 o
 -19  10   4     1688.64     4538.45   4587.48 o
 -16  10   4     7514.56     9625.92   3197.48 o
 -13  10   4    10057.47    10338.85   2936.34 o
 -10  10   4    13616.59    14303.62   3863.51 o
  -7  10   4   139111.78   128971.15   4485.96 o
  -4  10   4      165.90    -1579.37   3084.25 o
  -1  10   4  1432704.63  1358718.75  52040.97 o
   2  10   4    68922.73    65407.91   4196.05 o
   5  10   4    13233.69    14660.20   3146.30 o
   8  10   4    20916.29    22635.84   4490.92 o
 -18  11   4   231909.94   217344.63  19089.01 o
 -15  11   4   212896.59   212231.98   8553.09 o
 -12  11   4    57355.41    57805.63   3431.92 o
  -9  11   4    11037.48    10428.16   3910.06 o
  -6  11   4    54268.85    48855.46   3463.22 o
  -3  11   4    38446.18    38194.86   3036.41 o
   0  11   4   168384.83   168705.69  12482.51 o
   3  11   4    82875.30    87227.24   7770.35 o
   6  11   4    15087.43    14681.09   4021.38 o
 -17  12   4    26373.27    25163.89   5143.70 o
 -14  12   4     5429.42     8336.04   3577.27 o
 -11  12   4     1887.09     3238.06   3797.86 o
  -8  12   4     1992.83     4448.38   3133.05 o
  -5  12   4     3991.78     5401.41   3052.04 o
  -2  12   4    79001.06    76167.48   3914.53 o
   1  12   4     6538.20     8643.12   3252.20 o
   4  12   4   290544.91   312443.06  35869.43 o
   7  12   4       65.86    -2561.33   4428.11 o
 -16  13   4     2081.34     -492.51   3573.08 o
 -13  13   4   664466.50   650127.88  25439.86 o
 -10  13   4   316115.75   311714.50  10298.07 o
  -7  13   4    33799.14    31669.71   3540.60 o
  -4  13   4    25661.97    31163.21   3641.92 o
  -1  13   4    79981.29    84213.13   6816.98 o
   2  13   4     3071.52     2767.11   4176.47 o
   5  13   4    89404.82    95249.77  12872.70 o
 -18  14   4     4950.50     4688.69   4546.27 o
 -15  14   4    69631.60    71260.31   6097.13 o
 -12  14   4      394.93     2458.56   3604.22 o
  -9  14   4    66308.63    64851.23   5706.42 o
  -6  14   4    28662.15    31842.23   3411.31 o
  -3  14   4    21068.26    24670.16   3642.58 o
   0  14   4      685.13     1689.43   3992.10 o
   3  14   4    15776.24    12407.67   4938.64 o
 -17  15   4     3274.44     2924.15   4030.30 o
 -14  15   4    55394.49    52590.29   3483.71 o
 -11  15   4    18947.05    21439.60   2879.97 o
  -8  15   4   636704.38   582554.44  26223.88 o
  -5  15   4   144836.72   146677.95   9279.39 o
  -2  15   4     1485.91      383.01   3609.13 o
   1  15   4    24012.62    27692.64   5624.42 o
 -16  16   4    40346.26    40440.39   3882.91 o
 -13  16   4     1430.58      515.04   3519.97 o
 -10  16   4    10625.66    11280.01   3439.22 o
  -7  16   4    29377.31    31611.10   3853.12 o
  -4  16   4    90224.09   100292.29   8422.69 o
  -1  16   4    20769.54    23043.63   4966.16 o
 -15  17   4    20961.88    22648.75   3958.03 o
 -12  17   4      396.63     1566.08   3859.39 o
  -9  17   4    69525.73    77962.49   7227.71 o
  -6  17   4     5259.73     4543.55   4096.29 o
  -3  17   4   202495.81   230161.28  24124.22 o
 -14  18   4    30659.66    23551.53   4665.29 o
 -11  18   4    40081.89    35700.84   4364.59 o
  -8  18   4    32812.71    32192.01   5543.21 o
  -5  18   4     2359.34     4272.85   5049.19 o
 -13  19   4    18910.31    18838.38   9246.60 o
 -10  19   4     9367.45     6420.72   4677.46 o
  -7  19   4     1026.86     1083.24   5756.78 o
   0   1   5   157716.23   162890.72   4492.15 o
  -2   2   5    96047.92    94374.45   4075.15 o
   1   2   5    64644.61    63496.83   3443.34 o
  -4   3   5    62063.23    62790.38   3578.76 o
  -1   3   5    77833.42    79297.35   4178.33 o
   2   3   5   183213.72   183274.47   4470.07 o
  -6   4   5     3098.97     2919.07   2980.10 o
  -3   4   5   343359.56   337588.66   5048.68 o
   0   4   5   101135.45   100467.30   3713.42 o
   3   4   5      987.58     4005.04   2927.15 o
  -8   5   5   180799.30   181014.95   4221.19 o
  -5   5   5   189136.63   188658.84   8009.80 o
  -2   5   5    79966.02    79157.11   3560.21 o
   1   5   5    30847.99    37806.16   3312.95 o
   4   5   5   191387.67   196173.92   5550.60 o
 -10   6   5       53.40     2458.95   3532.60 o
  -7   6   5   137387.41   141804.08   4418.89 o
  -4   6   5   343154.94   337398.59   9384.86 o
  -1   6   5     5032.24     6389.75   2976.35 o
   2   6   5   299666.66   315632.75   9438.47 o
   5   6   5      419.24      846.67   3130.33 o
 -12   7   5    69089.04    66371.48   2711.88 o
  -9   7   5    56740.85    57909.30   3510.85 o
  -6   7   5      852.73      489.84   2958.03 o
  -3   7   5   108532.35   101744.05   3395.45 o
   0   7   5    79732.97    81519.82   3674.58 o
   3   7   5   168014.55   170931.33   6004.68 o
   6   7   5    83484.02    91104.07   4374.33 o
 -14   8   5    81649.45    85660.50   4798.53 o
 -11   8   5    38314.59    35890.93   2942.60 o
  -8   8   5     1606.54     1100.84   3380.43 o
  -5   8   5    31243.26    32906.12   2965.60 o
  -2   8   5   221331.00   226829.14   7217.21 o
   1   8   5   236112.77   252686.03   8647.38 o
   4   8   5    25344.04    25858.20   2703.73 o
   7   8   5   185177.14   185901.94  11070.50 o
 -16   9   5    61478.17    58202.93   6268.21 o
 -13   9   5    23490.50    22385.00   3357.57 o
 -10   9   5   198672.84   191559.38   6860.23 o
  -7   9   5   107638.99   104351.20   4183.38 o
  -4   9   5     8917.29     5587.14   3558.48 o
  -1   9   5     1499.64     -894.94   3601.25 o
   2   9   5    18632.99    18208.52   2719.96 o
   5   9   5    16765.86    17636.52   3270.29 o
   8   9   5    82409.34    91198.26  10210.39 o
 -18  10   5    31634.86    27859.33   5010.95 o
 -15  10   5    45044.07    50467.25   3865.22 o
 -12  10   5   112590.28   115910.73   7876.97 o
  -9  10   5     6244.16     8622.67   4014.15 o
  -6  10   5    23767.64    24444.09   3260.35 o
  -3  10   5    48141.66    47494.08   3583.87 o
   0  10   5    32535.87    30744.36   3885.85 o
   3  10   5   118194.61   119923.43   7574.27 o
   6  10   5    88151.35    88946.76   8139.46 o
 -17  11   5     9758.72     6871.26   3859.77 o
 -14  11   5    74196.12    70612.56   4447.56 o
 -11  11   5   229926.75   218645.44   5841.22 o
  -8  11   5    65740.69    63493.74   3777.71 o
  -5  11   5   215121.75   201910.22   4966.16 o
  -2  11   5    13219.92    13976.71   2890.68 o
   1  11   5    25865.76    26347.43   3179.82 o
   4  11   5    10943.39    11801.49   3653.39 o
   7  11   5      515.93      -69.79   4429.21 o
 -16  12   5    17921.99     6418.15   4613.98 o
 -13  12   5    29954.24    26846.34   3173.06 o
 -10  12   5    66173.46    69137.30   3965.54 o
  -7  12   5    42821.61    43640.75   3501.56 o
  -4  12   5    39739.55    41199.22   2975.10 o
  -1  12   5   137365.17   139995.53   9378.29 o
   2  12   5    42976.77    51435.48   4148.29 o
   5  12   5     2755.01      981.47   4486.34 o
 -18  13   5    23954.35     9869.41   5437.60 o
 -15  13   5     8970.62     9716.97   3712.43 o
 -12  13   5     4213.11     7154.36   3792.39 o
  -9  13   5   109923.50   105491.29   6250.50 o
  -6  13   5   275964.22   279448.53  10736.45 o
  -3  13   5    18958.69    21752.28   3170.71 o
   0  13   5   207472.58   219989.17  19408.02 o
   3  13   5    10122.87     7426.87   4568.60 o
 -17  14   5    73355.37    66907.07   4493.28 o
 -14  14   5    14939.30    13260.02   3883.06 o
 -11  14   5    17520.94    18723.41   4029.42 o
  -8  14   5    20843.70    23348.69   3841.58 o
  -5  14   5    59644.11    65265.26   4163.85 o
  -2  14   5     1928.31       60.05   3592.93 o
   1  14   5    65679.30    70612.43   7539.90 o
   4  14   5    86443.56    38612.06  10139.84 o
 -16  15   5    52574.47    44962.23   4639.06 o
 -13  15   5      615.99     4611.64   3652.69 o
 -10  15   5     3320.58     9217.54   4417.69 o
  -7  15   5     1039.60     -338.69   4012.74 o
  -4  15   5    93292.01    99128.29  10146.85 o
  -1  15   5   128827.16   142046.05  15081.68 o
   2  15   5     1411.21      504.69   4534.16 o
 -15  16   5    94749.52    90916.39   7430.44 o
 -12  16   5    76064.96    77246.23   8621.90 o
  -9  16   5     5001.81     3284.83   4073.45 o
  -6  16   5      133.18    -1134.16   3528.62 o
  -3  16   5    14130.89    13984.70   4474.62 o
   0  16   5    29321.04    20986.60   5284.12 o
 -14  17   5    11457.75     9297.31   4038.93 o
 -11  17   5      942.38      285.65   4164.07 o
  -8  17   5    56703.08    58427.76   7476.19 o
  -5  17   5    15536.06    12472.14   4824.32 o
  -2  17   5     1947.88      462.06   6446.45 o
 -13  18   5   107926.02    68832.38   7506.59 o
 -10  18   5    91610.69    94039.51   7591.43 o
  -7  18   5    98288.05    85621.19  11661.39 o
   0   0   6  2897229.00  3181967.00 119343.41 o
   1   1   6   178086.00   178125.42   4062.77 o
  -1   2   6      244.49     2679.44   2796.11 o
   2   2   6   119576.26   111714.15   3722.87 o
  -3   3   6   156479.17   156782.39   4035.58 o
   0   3   6   135381.25   130183.09   6723.27 o
   3   3   6   186521.92   181690.14   3824.48 o
  -5   4   6    10478.38     8494.07   3004.21 o
  -2   4   6   217556.27   215997.03   4509.49 o
   1   4   6   172339.95   167942.78   3880.91 o
   4   4   6     2657.40     3692.54   3291.42 o
  -7   5   6  1730772.25  1824090.88  42170.66 o
  -4   5   6   552468.69   556931.19  18044.89 o
  -1   5   6    89452.97    92909.53   3638.98 o
   2   5   6     1597.26     1894.09   3459.91 o
   5   5   6    24225.84    24621.23   3229.03 o
  -9   6   6   141253.33   148867.56   4480.55 o
  -6   6   6    21746.35    24950.30   3624.45 o
  -3   6   6    82011.55    82840.70   3502.54 o
   0   6   6    29082.76    29000.36   3894.03 o
   3   6   6   341194.41   363746.84  12683.22 o
   6   6   6    49377.11    57796.97   3487.19 o
 -11   7   6    50014.57    52664.43   3472.87 o
  -8   7   6    32786.51    38540.81   3676.70 o
  -5   7   6    14211.24    14704.84   4031.41 o
  -2   7   6  1712365.63  1733525.13  43288.30 o
   1   7   6   210277.73   224026.56   9635.50 o
   4   7   6      390.80      333.89   2873.83 o
   7   7   6    34148.05    35218.65   2967.81 o
 -13   8   6   115915.60   124345.45   4401.98 o
 -10   8   6    10862.29    12263.95   3217.56 o
  -7   8   6   100048.57   100818.91   5114.14 o
  -4   8   6   110814.61   109203.36   4070.11 o
  -1   8   6    96547.04    96537.40   4843.78 o
   2   8   6   105714.06   111651.45   4405.02 o
   5   8   6    30055.54    35198.70   2792.18 o
   8   8   6   132050.64   132097.36   8199.41 o
 -15   9   6       51.94     2664.22   3193.99 o
 -12   9   6     3890.94     5846.00   2939.02 o
  -9   9   6      381.67    -1523.23   3454.60 o
  -6   9   6    92454.66    89615.67   3575.02 o
  -3   9   6    17454.22    16009.73   3658.18 o
   0   9   6    13944.86    14136.20   3366.95 o
   3   9   6   602823.81   604269.50  31848.77 o
   6   9   6    11863.83    13174.57   3254.13 o
   9   9   6    25154.19    21400.89   4191.29 o
 -17  10   6      960.78     2092.56   3721.28 o
 -14  10   6   473192.28   478508.72  20982.76 o
 -11  10   6   367665.09   372749.28  16632.09 o
  -8  10   6   140422.98   135944.53   3648.86 o
  -5  10   6     2435.93     2539.41   3226.92 o
  -2  10   6    80425.75    80094.93   3868.11 o
   1  10   6    50297.66    60775.39   3904.14 o
   4  10   6    82779.89    89017.46   5070.62 o
   7  10   6    27884.73    22183.12   3856.53 o
 -16  11   6    57189.04    59901.45   4217.09 o
 -13  11   6    10961.01    12738.48   3534.18 o
 -10  11   6    38940.51    47852.00   3867.64 o
  -7  11   6    24621.75    24729.08   3087.70 o
  -4  11   6    54152.09    48020.98   3065.82 o
  -1  11   6    60242.10    62899.55   4924.51 o
   2  11   6     6610.38     6486.26   2740.86 o
   5  11   6    14084.29    14961.15   4091.67 o
 -18  12   6    11586.56    -9620.93   9620.93 o
 -15  12   6    11514.82     8858.31   3452.55 o
 -12  12   6     4994.31     4280.09   3671.29 o
  -9  12   6   782136.63   761056.81  35032.84 o
  -6  12   6   303286.56   296450.97  11731.29 o
  -3  12   6    28176.11    28263.15   3115.45 o
   0  12   6    39890.85    41477.72   2864.97 o
   3  12   6    31177.19    30590.20   3248.20 o
 -17  13   6     3976.55     1286.58   5103.00 o
 -14  13   6     6218.64     3241.30   3813.97 o
 -11  13   6    35556.16    38871.37   5261.34 o
  -8  13   6     6263.17     6975.91   3799.74 o
  -5  13   6   120751.33   123387.87   5022.81 o
  -2  13   6    54759.05    56375.31   3371.52 o
   1  13   6    54286.12    54626.05   4900.84 o
   4  13   6    11600.13     9568.55   5563.91 o
 -16  14   6    23103.59    13847.72   4632.40 o
 -13  14   6    13129.75    10813.45   3961.66 o
 -10  14   6    22134.43    24453.48   4407.98 o
  -7  14   6     6582.18     5043.40   3505.97 o
  -4  14   6   431907.16   451452.50  19343.93 o
  -1  14   6    66266.49    69340.13   5466.32 o
   2  14   6     1286.06     1434.54   4622.87 o
 -15  15   6    90288.21    84211.93   4959.00 o
 -12  15   6    14519.94    12806.39   5159.03 o
  -9  15   6    25925.23    29684.28   4102.24 o
  -6  15   6     3713.75     2906.01   3604.79 o
  -3  15   6    37235.25    35951.43   3725.12 o
   0  15   6    78653.13    78103.31   6361.10 o
 -14  16   6    21794.65    15855.72   5133.94 o
 -11  16   6     3219.52      -47.53   4758.01 o
  -8  16   6    11276.82     9566.68   4119.81 o
  -5  16   6    13057.23    14066.23   4891.73 o
  -2  16   6       15.43     4261.52   4499.63 o
 -13  17   6   123056.17   115165.17  13548.08 o
 -10  17   6    62217.65    53450.05   6377.26 o
  -7  17   6    30371.86    19983.48   4538.50 o
  -4  17   6    33822.75    34590.29   5228.19 o
  -9  18   6    53540.38    42644.65   5975.50 o
  -1   1   7    93400.89    96976.17   3540.50 o
  -3   2   7    12117.42     9568.33   3001.04 o
   0   2   7     3406.52     3491.58   2705.38 o
  -5   3   7   117788.19   113800.47   4124.10 o
  -2   3   7    68139.47    67070.98   3209.96 o
   1   3   7   430047.16   424096.59   5101.51 o
  -7   4   7    10211.48    11097.55   3622.15 o
  -4   4   7   241671.09   255026.94   4757.66 o
  -1   4   7    71082.82    72095.88   3536.60 o
   2   4   7    39561.88    37842.39   3521.68 o
  -9   5   7    23972.67    25538.13   3350.25 o
  -6   5   7     7710.71     7367.63   3365.27 o
  -3   5   7   303403.66   313956.19   4843.58 o
   0   5   7   100606.77   102829.23   3725.68 o
   3   5   7    70283.73    70068.70   3380.36 o
 -11   6   7   245121.81   269355.72  11189.88 o
  -8   6   7   104985.80   107169.28   3690.55 o
  -5   6   7    66604.36    64759.31   3840.95 o
  -2   6   7      634.61     2611.29   3578.16 o
   1   6   7    38996.38    39258.53   3323.57 o
   4   6   7    66549.42    71748.05   3546.05 o
 -13   7   7    27766.33    34504.71   3523.59 o
 -10   7   7    31468.37    40129.45   3595.57 o
  -7   7   7     2329.02     4281.63   3696.50 o
  -4   7   7    26796.84    23167.50   3633.03 o
  -1   7   7    61837.27    61350.73   3632.29 o
   2   7   7   280869.66   286970.63   7698.92 o
   5   7   7    70174.13    75983.41   3812.69 o
 -15   8   7    39968.32    42961.73   3095.10 o
 -12   8   7    90263.52    93622.41   3754.12 o
  -9   8   7    12173.45    13082.24   2837.44 o
  -6   8   7   286832.59   296809.09  10279.43 o
  -3   8   7    55086.98    55257.86   3857.33 o
   0   8   7      153.38     3622.52   3295.92 o
   3   8   7    19195.77    19302.10   4126.98 o
   6   8   7      907.09     3890.44   3601.88 o
 -17   9   7    29863.10    23364.57   4371.44 o
 -14   9   7     8170.40     9059.40   3381.74 o
 -11   9   7   122845.65   132271.31   7312.88 o
  -8   9   7    29024.88    33552.06   3344.86 o
  -5   9   7       79.10     -938.52   3037.26 o
  -2   9   7    60097.21    58960.05   3297.20 o
   1   9   7    83360.64    92188.46   4461.59 o
   4   9   7    26256.24    30439.26   3333.18 o
   7   9   7    79423.27    83260.73   7348.71 o
 -16  10   7    24667.70    26332.97   3966.14 o
 -13  10   7    11617.54    13742.50   3760.98 o
 -10  10   7   150357.66   154952.09   6525.21 o
  -7  10   7   143467.64   146285.70   6372.67 o
  -4  10   7     7679.55     7093.73   3077.04 o
  -1  10   7   264836.75   268682.16   9453.97 o
   2  10   7       98.35     -835.93   3040.50 o
   5  10   7    51130.73    49749.88   4015.98 o
 -15  11   7    17347.99    17339.91   4451.74 o
 -12  11   7    70384.70    75417.14   4064.41 o
  -9  11   7     8352.63    10058.36   3709.17 o
  -6  11   7    79847.71    81453.15   3810.28 o
  -3  11   7    14736.75    18870.78   3676.78 o
   0  11   7    17235.33    18495.03   3031.38 o
   3  11   7    93477.80   101598.80   6277.53 o
   6  11   7    25748.24    12982.46   4500.98 o
 -17  12   7    73433.23    44866.97   6468.40 o
 -14  12   7    13589.71    11963.61   3888.24 o
 -11  12   7      979.60     4526.79   4307.36 o
  -8  12   7      440.58     -382.60   3333.13 o
  -5  12   7   213562.25   211067.34   6294.89 o
  -2  12   7   110095.33   111660.84   6305.62 o
   1  12   7      110.23     3504.42   3652.11 o
   4  12   7   169292.63   172996.52  14144.94 o
 -16  13   7    47168.74    30252.34   5161.12 o
 -13  13   7    88769.16    78049.13   6435.70 o
 -10  13   7    23563.42    23643.91   5060.91 o
  -7  13   7    25301.39    26236.56   3272.52 o
  -4  13   7    23880.07    24898.71   3831.99 o
  -1  13   7    18737.48    22743.30   3508.92 o
   2  13   7     4776.94     7334.48   4398.10 o
 -15  14   7     6774.56     3905.03   5619.17 o
 -12  14   7    24080.96    27103.55   4313.46 o
  -9  14   7    16510.02    16708.77   4106.03 o
  -6  14   7    41096.93    42938.03   3495.94 o
  -3  14   7     2772.04     3670.89   3718.01 o
   0  14   7   117697.31   131306.98  11912.70 o
 -14  15   7    52939.14    46395.37   5765.05 o
 -11  15   7    84648.20    85158.26   8546.67 o
  -8  15   7   105429.07   105707.45   8520.31 o
  -5  15   7      357.46       92.05   4630.30 o
  -2  15   7     2262.36     1380.56   5135.61 o
 -13  16   7    17447.39    11741.62   5938.32 o
 -10  16   7       55.62     2524.02   4666.67 o
  -7  16   7      427.63     3066.11   4756.36 o
  -4  16   7    78509.95    79041.46   4614.53 o
 -12  17   7    57285.42    22635.51   7350.44 o
  -9  17   7    65353.05    62002.97   5486.22 o
  -6  17   7    41016.99    28926.27   4794.15 o
   0   1   8   246453.55   254914.44   4715.27 o
  -2   2   8   141530.59   142101.41   4134.76 o
   1   2   8    58079.95    56849.11   3625.42 o
  -4   3   8    35915.07    30605.54   3310.77 o
  -1   3   8      733.09      739.63   3314.23 o
   2   3   8   280759.59   279279.00   4245.35 o
  -6   4   8    63693.41    58390.80   3598.11 o
  -3   4   8  1068417.63  1067096.38  19817.13 o
   0   4   8   237976.50   244628.34   4845.91 o
   3   4   8    18048.55    17032.09   3216.71 o
  -8   5   8   183447.95   192346.30   5555.78 o
  -5   5   8    76735.04    72929.36   5049.76 o
  -2   5   8    40357.48    39090.43   3333.65 o
   1   5   8    59596.33    57106.36   3334.47 o
   4   5   8     8868.97    10204.75   3688.68 o
 -10   6   8     9527.33    12389.30   3632.22 o
  -7   6   8   147068.89   151107.08   3661.56 o
  -4   6   8     1469.80     2033.85   3125.01 o
  -1   6   8    65721.39    63692.54   3612.37 o
   2   6   8   668616.94   633767.38  17978.57 o
   5   6   8    54568.04    66320.89   3750.08 o
 -12   7   8   205150.47   227411.13   7059.06 o
  -9   7   8   203396.70   229163.17   7609.30 o
  -6   7   8    20830.67    19601.43   3206.27 o
  -3   7   8   134127.41   130360.97   3923.61 o
   0   7   8   107421.38   115382.98   3977.51 o
   3   7   8    35138.69    41394.06   4196.63 o
   6   7   8    23871.21    26199.63   3867.32 o
 -14   8   8     7909.21     5297.41   3729.83 o
 -11   8   8    13193.97    16029.20   3691.10 o
  -8   8   8      936.56     4389.64   3420.26 o
  -5   8   8    36105.63    34006.54   3010.06 o
  -2   8   8   206457.86   214305.36   6008.35 o
   1   8   8     4110.62     6942.32   3662.96 o
   4   8   8    28782.48    31746.63   4081.71 o
   7   8   8   193354.05   204410.42  13220.56 o
 -16   9   8     1820.18     3728.05   4751.82 o
 -13   9   8      738.36     1141.95   3811.62 o
 -10   9   8   520426.41   538531.63  25244.34 o
  -7   9   8   318623.56   339180.00  17167.49 o
  -4   9   8   112717.76   115601.63   5127.27 o
  -1   9   8    12001.71    16606.76   3631.53 o
   2   9   8    30443.34    34759.12   3537.22 o
   5   9   8    83429.48    86397.45   4531.93 o
 -15  10   8    28293.22    25861.07   4445.95 o
 -12  10   8    23083.31    20812.23   4054.46 o
  -9  10   8       16.55    -2408.19   3784.79 o
  -6  10   8    78219.37    83012.82   3760.42 o
  -3  10   8    41710.79    46329.80   3558.49 o
   0  10   8    93583.98   103405.36   4186.04 o
   3  10   8    84553.05   100339.92   6422.78 o
   6  10   8      108.25     3451.29   4148.83 o
 -14  11   8    27109.59    28801.05   4587.91 o
 -11  11   8      145.84      485.72   4118.09 o
  -8  11   8      108.85      828.89   3392.61 o
  -5  11   8   498338.72   484264.00   8042.04 o
  -2  11   8   144845.38   155318.48   5726.27 o
   1  11   8     4393.63     2236.75   4441.49 o
   4  11   8    61496.59    63965.66   6235.04 o
 -16  12   8   125215.57    47963.27  10691.37 o
 -13  12   8      926.21     3469.27   4550.50 o
 -10  12   8    44888.85    47349.71   3841.61 o
  -7  12   8    17628.48    18995.43   3854.77 o
  -4  12   8    10910.39    14278.86   4172.87 o
  -1  12   8    87345.09    87844.52   5083.42 o
   2  12   8    30926.60    29308.00   3850.70 o
 -15  13   8     5839.84     4845.48   5399.02 o
 -12  13   8     5443.20     9635.53   4843.85 o
  -9  13   8    60516.40    65668.45   3974.16 o
  -6  13   8      453.31       -3.72   3769.22 o
  -3  13   8      574.11     2030.56   3609.37 o
   0  13   8   174833.38   186983.23  11328.71 o
 -14  14   8   130424.47   102827.91   7256.26 o
 -11  14   8   143520.50   152574.30   7026.23 o
  -8  14   8     8072.67     2974.05   4332.19 o
  -5  14   8    29407.87    26483.89   4060.90 o
  -2  14   8     9682.67     7562.99   4229.53 o
 -13  15   8    12658.39    10044.66   5102.81 o
 -10  15   8    54674.08    48561.92   5330.50 o
  -7  15   8     4410.34     4435.59   4641.80 o
  -4  15   8    49519.74    46194.39   4420.55 o
  -9  16   8   106352.66    90025.28   9688.03 o
  -6  16   8    47495.22    36620.67   5873.72 o
   0   0   9   523595.97   529762.06  11964.96 o
   1   1   9     5760.52     6057.74   3422.69 o
  -1   2   9    21035.08    17414.78   3170.85 o
   2   2   9   162941.64   156173.70   3798.03 o
  -3   3   9     6090.72     6424.38   3181.32 o
   0   3   9   118335.85   113996.66   3493.75 o
   3   3   9    58474.88    54403.67   3047.88 o
  -5   4   9      728.95     2138.93   2795.93 o
  -2   4   9    18762.57    17999.24   3186.58 o
   1   4   9   329806.16   323330.41   7638.53 o
   4   4   9    17990.46    19518.30   3963.86 o
  -7   5   9   350956.06   360114.91   4754.33 o
  -4   5   9    41961.09    43859.68   2921.75 o
  -1   5   9    12139.45    10907.70   3711.60 o
   2   5   9     6858.16    15785.09   3331.80 o
   5   5   9      220.99    -1422.42   3410.55 o
  -9   6   9       69.64     2524.40   3177.60 o
  -6   6   9     6999.27    12908.55   3817.13 o
  -3   6   9     3082.10     2919.82   3503.72 o
   0   6   9    49737.60    55664.32   4084.90 o
   3   6   9    33218.38    36982.76   3225.29 o
   6   6   9   166798.36   180739.13  12897.51 o
 -11   7   9    80604.67    95606.36   5529.06 o
  -8   7   9    43725.68    47195.11   3493.10 o
  -5   7   9     2639.37     9551.77   3486.08 o
  -2   7   9   359904.56   363037.97  10377.03 o
   1   7   9     4318.96     1488.47   3308.16 o
   4   7   9    14694.61    15975.82   4033.61 o
   7   7   9    38866.74    39402.16   4636.58 o
 -13   8   9    73149.34    81257.42   5273.31 o
 -10   8   9      567.40    -1768.48   3685.21 o
  -7   8   9   143560.84   157172.59   6387.43 o
  -4   8   9     6969.57    11755.56   3189.74 o
  -1   8   9     1140.76     1588.12   3210.07 o
   2   8   9    35664.28    36297.79   4296.48 o
   5   8   9    39386.25    47731.88   4541.15 o
 -15   9   9    31436.24    24050.17   4521.31 o
 -12   9   9     2106.55     -757.39   3904.75 o
  -9   9   9     1764.24     2944.02   3513.92 o
  -6   9   9   250407.44   269928.00  13985.46 o
  -3   9   9    36824.84    39327.49   3698.26 o
   0   9   9     5515.47     5712.56   3825.15 o
   3   9   9   217974.98   229514.11   7945.92 o
   6   9   9     4023.73      581.26   4312.85 o
 -14  10   9   112770.98   114047.47   5270.24 o
 -11  10   9    19264.78    22598.05   3771.59 o
  -8  10   9    73700.98    79946.09   4236.36 o
  -5  10   9    10578.62    11017.30   3152.98 o
  -2  10   9    29311.70    36069.93   4680.26 o
   1  10   9    19166.21    22312.28   4145.46 o
   4  10   9      219.93    -1488.26   5172.37 o
 -13  11   9    38482.64    36343.12   4630.44 o
 -10  11   9      538.64      173.43   3699.55 o
  -7  11   9    28203.63    29267.09   3804.80 o
  -4  11   9     6992.51     7198.26   4139.78 o
  -1  11   9   226086.28   242793.94   9369.38 o
   2  11   9    33830.82    33872.28   4944.65 o
 -12  12   9    33279.56    36258.37   4319.31 o
  -9  12   9   135043.59   142552.02   9698.20 o
  -6  12   9     5317.18     4292.79   3781.15 o
  -3  12   9     5305.61     8500.76   4151.74 o
   0  12   9    45624.80    49993.99   4895.51 o
 -11  13   9      701.83     -299.46   4201.43 o
  -8  13   9     9783.39     9380.77   4717.32 o
  -5  13   9    29344.51    28645.73   4527.96 o
  -2  13   9    58299.36    50954.57   6755.36 o
 -13  14   9    68535.54    56178.05  10754.00 o
 -10  14   9    21446.88    20267.75   4669.88 o
  -7  14   9    28159.07    22941.88   3999.35 o
  -4  14   9   137440.80   130857.45   9350.64 o
  -1  14   9     4479.80     6206.46  12210.35 o
  -9  15   9    18865.46     6788.93   6177.06 o
  -6  15   9      590.23    -1228.05   4824.26 o
  -1   1  10    97787.88    96271.84   3755.38 o
  -3   2  10    36129.33    37569.67   3519.16 o
   0   2  10    27105.19    31451.23   3501.71 o
  -5   3  10     4894.31     6928.78   3253.72 o
  -2   3  10   130777.45   122050.59   6379.11 o
   1   3  10   368065.41   356745.09   6307.88 o
  -7   4  10    58713.60    64268.52   3427.54 o
  -4   4  10   206498.20   206490.13   5655.28 o
  -1   4  10    70077.84    71293.88   3606.63 o
   2   4  10    10985.59    12879.45   3278.25 o
  -9   5  10     5678.30     5781.24   3846.54 o
  -6   5  10     1868.57     1071.59   3027.92 o
  -3   5  10   238110.78   245670.06   5409.72 o
   0   5  10    33992.24    36132.99   3780.89 o
   3   5  10    82060.35    87232.31   3428.79 o
 -11   6  10   197135.92   212708.95  12021.79 o
  -8   6  10   152524.34   169893.27   4051.13 o
  -5   6  10   151055.17   157544.34   7737.33 o
  -2   6  10     2095.01     3485.22   3187.01 o
   1   6  10    61004.01    63927.46   3558.83 o
   4   6  10   127628.84   140237.31   4713.72 o
 -13   7  10     1140.79      460.01   4179.15 o
 -10   7  10      309.30      850.74   3879.75 o
  -7   7  10    37811.51    40338.39   3842.62 o
  -4   7  10     5491.72     8523.65   3532.65 o
  -1   7  10    62107.28    66965.94   3572.65 o
   2   7  10   190883.89   205902.64   6870.08 o
   5   7  10    10239.30    11129.18   4467.37 o
 -12   8  10     1498.58     4355.85   4214.02 o
  -9   8  10    11447.90    12117.37   4022.59 o
  -6   8  10   294169.13   308548.19  16668.71 o
  -3   8  10   138607.84   142223.59   4579.76 o
   0   8  10    37877.26    44169.84   4115.56 o
   3   8  10    33779.79    35381.83   4275.21 o
   6   8  10     2833.95     4399.93   5106.88 o
 -14   9  10    16946.63    10957.11   5884.18 o
 -11   9  10    82722.98    87306.65   5814.02 o
  -8   9  10     7949.79    12570.27   4229.84 o
  -5   9  10     1343.76     4779.75   3594.62 o
  -2   9  10    48968.18    56491.90   4098.36 o
   1   9  10    16477.75    14647.36   3826.58 o
   4   9  10    53512.80    56972.25   4830.63 o
 -13  10  10    19659.97    17587.38   5484.34 o
 -10  10  10    76769.48    88428.96   5828.76 o
  -7  10  10    20690.13    20084.76   3500.89 o
  -4  10  10    14386.56    16984.17   3891.86 o
  -1  10  10   185842.16   196628.83   8934.40 o
   2  10  10    42922.25    45964.89   4438.10 o
 -12  11  10   172595.97   183244.03  16171.36 o
  -9  11  10     2613.50     3919.02   4604.69 o
  -6  11  10    49380.83    46331.20   4428.86 o
  -3  11  10    23655.56    23079.46   4076.50 o
   0  11  10     1008.90     6754.56   4333.91 o
 -11  12  10    22230.96    18804.71   4537.57 o
  -8  12  10     1378.47    -1310.84   4657.15 o
  -5  12  10   118027.17   125887.28   5134.54 o
  -2  12  10    18414.05    12282.55   4454.33 o
 -10  13  10   100343.21    80183.06   9533.63 o
  -7  13  10   109934.98    99736.86   9623.16 o
  -4  13  10    16719.26    15575.47   4736.28 o
  -9  14  10    23782.16    10974.86   6089.10 o
  -6  14  10    63554.33    47076.84   4977.68 o
   0   1  11   180782.69   183661.44   5082.18 o
  -2   2  11     8290.85     7651.72   2996.62 o
   1   2  11     1313.92     3037.70   3114.50 o
  -4   3  11     1109.53     2940.12   3022.37 o
  -1   3  11     8590.18     6835.63   3005.82 o
   2   3  11     5083.76     6307.48   3142.49 o
  -6   4  11    18393.23    17225.95   3643.73 o
  -3   4  11   421755.16   424367.38   8613.23 o
   0   4  11      838.11     2110.93   3064.53 o
   3   4  11     1380.71      366.68   3478.32 o
  -8   5  11   179832.28   191663.53   4581.32 o
  -5   5  11     3315.29     1793.37   3599.93 o
  -2   5  11     9842.89    10017.88   3605.28 o
   1   5  11     1297.59      973.24   4285.63 o
   4   5  11    17225.70    19382.03   3412.29 o
 -10   6  11    21814.00    16886.25   4357.99 o
  -7   6  11   137746.02   141886.19   4072.15 o
  -4   6  11     4280.51     6094.34   3806.42 o
  -1   6  11    32345.48    35039.73   3938.08 o
   2   6  11   295667.34   302496.25  11125.35 o
   5   6  11      713.54     1443.57   4432.97 o
 -12   7  11     2157.31     2163.20   4691.05 o
  -9   7  11    63228.22    67117.13   4462.25 o
  -6   7  11     2319.69     5562.40   4206.46 o
  -3   7  11    68098.98    74059.32   4760.99 o
   0   7  11    10867.97    11176.62   4048.18 o
   3   7  11    19995.72    14548.91   4545.19 o
 -11   8  11     8414.73     6856.22   4344.65 o
  -8   8  11     6019.35     6649.98   3898.93 o
  -5   8  11       20.34     -439.26   3750.10 o
  -2   8  11   240914.77   250900.48  12213.53 o
   1   8  11     5451.85     3082.15   4855.14 o
   4   8  11    12661.19     2036.22   4837.11 o
 -10   9  11   167356.11   152137.09  12942.20 o
  -7   9  11     1723.54     5996.43   4593.36 o
  -4   9  11    24777.33    19390.83   3830.98 o
  -1   9  11    27805.59    25023.55   4200.10 o
   2   9  11      676.67    -2311.26   4808.49 o
  -9  10  11    18243.81    14502.19   4887.19 o
  -6  10  11      820.83     1063.54   4308.72 o
  -3  10  11    38914.71    39396.13   5071.96 o
   0  10  11     2650.12     3926.02   4400.66 o
  -8  11  11     4016.50     2869.91   4049.05 o
  -5  11  11   178721.05   184109.20  13287.78 o
  -2  11  11     1477.43     3748.31   4804.02 o
  -7  12  11     3420.24     1064.96   4845.33 o
  -4  12  11    14607.13     9074.68   4706.45 o
   0   0  12    99668.24    97440.45   6382.25 o
   1   1  12    12536.79     9770.60   3598.64 o
  -1   2  12    28760.69    31529.56   3816.20 o
   2   2  12   129105.98   127279.74   3946.27 o
  -3   3  12    14698.96    12913.63   3753.51 o
   0   3  12   104764.59   105079.16   3914.73 o
   3   3  12    84415.75    84098.57   4836.24 o
  -5   4  12      770.66     1684.65   3430.28 o
  -2   4  12    10283.58     8914.75   3879.17 o
   1   4  12   188322.41   183068.94   4790.19 o
   4   4  12    30531.13    31046.07   4418.52 o
  -7   5  12    90546.34    91160.09   4348.88 o
  -4   5  12    48932.32    49629.22   3480.37 o
  -1   5  12    53931.29    52585.83   3733.30 o
   2   5  12     4972.75     2254.74   4462.97 o
   5   5  12    13251.32    12609.46   4533.81 o
  -9   6  12      393.14     1603.28   4545.31 o
  -6   6  12     3064.14     6388.46   4070.92 o
  -3   6  12    22494.30    17369.55   3696.07 o
   0   6  12      244.03     2382.92   3973.79 o
   3   6  12    29259.84    14295.08   5787.84 o
  -8   7  12    24503.46    19931.04   4118.69 o
  -5   7  12    39530.19    42036.76   4072.20 o
  -2   7  12    88231.53    94308.85   5436.30 o
   1   7  12    36488.63    25762.13   4871.65 o
 -10   8  12    17139.29     6160.69  10863.18 o
  -7   8  12    80892.53    74610.26   4756.69 o
  -4   8  12    10924.00    12421.71   4297.05 o
  -1   8  12      408.95     3275.71   4760.66 o
  -9   9  12     2220.56    -3031.82   7673.30 o
  -6   9  12   119723.92    95932.87   9717.49 o
  -3   9  12    51641.37    43638.46   4681.08 o
   0   9  12    23813.42    17425.87   5608.67 o
  -8  10  12   125025.63    51881.77   7581.40 o
  -5  10  12      175.08     4361.39   4646.88 o
  -2  10  12    17442.24     9941.16   7748.08 o
  -1   1  13     4818.12     8130.95   4416.83 o
  -3   2  13     2302.36     2262.58   4228.26 o
   0   2  13      826.81    -4057.61   4057.61 o
  -5   3  13     1073.96      -87.46   4163.32 o
  -2   3  13    46210.54    36323.66   4226.81 o
   1   3  13   340427.09   330469.38   8027.58 o
  -7   4  13     3775.81    -3288.35   4662.84 o
  -4   4  13    92933.70    79075.78   7009.57 o
  -1   4  13      238.14     2408.45   4013.28 o
   2   4  13    29897.21    23824.22   5038.27 o
  -6   5  13    11335.41     6158.63   4745.23 o
  -3   5  13   130506.61   122320.66   6870.53 o
   0   5  13       79.61     2484.51   4191.22 o
  -5   6  13    17668.04    11670.70   4578.59 o
  -2   6  13    14244.28    15085.07   4512.23 o
   1   6  13    10723.74      -85.34   5273.50 o
  -4   7  13    12004.86     9695.39   4736.82 o
  -1   7  13      960.98    -1512.95   4721.52 o
   0   1  14    95744.36    73182.62   9816.37 o
 
